# Supplementary material for: Insight into the lncRNA–mRNA Co-Expression Profile and ceRNA Network in Lipopolysaccharide-Induced Acute Lung Injury
Source: Curr Issues Mol Biol. 2023 Jul 24;45(7):6170–89. doi: 10.3390/cimb45070389 (PMC10378513; doi:10.3390/cimb45070389)
Supplement: Supplementary file 1 [file cimb-45-00389-s001.zip]

Archive with 1 entries (1 files):
- cimb-2440258-supplementary.pdf
